# Supplementary material for: Development and internal validation of a nomogram for predicting short-term functional improvement after pharmacological treatment in severe symptomatic lumbar disk herniation
Source: Front Med (Lausanne). 2026 Jun 8;13:1850770. doi: 10.3389/fmed.2026.1850770 (PMC13283893; doi:10.3389/fmed.2026.1850770)
Supplement: Supplementary file 1 [file Table_1.xlsx]

## Sheet: 治疗期第三次访视
ID	Group	ODI_0	ODI_14	Age	Gender	BMI	Job	Imcome	ALT	AST	LDH	AKP	BUN	Cr	PLT	ALTFL	ASTFL	LDHFL	AKPFL	BUNFL	CrFL	PLTFL	VAS_Leg	VAS_LBP	Angle_SLR_L	SLR_L	Angle_SLR_R	SLR_R	PCS	MCS	Coronal_Scoliosis	Lumbar_Lordosis	Angular_Instability	Translational_Instability	OLF	HDC	OPLL	Spondylolysis	Spondylolisthesis	DDH	SHA	AHA	HLF
1	B	66	12	40	Male	27.02	Physical	3000-10000	28	19	126	74	4.7	81	286	0	0	0	0	0	0	0	3.2	7.2	65	1	68	1	36.37027	27.7259	0	1	0	0	0	0	0	0	0	3	33.89	88.56	0
2	B	96	60	31	Male	33.8	Both	3000-10000	35	30	150	106	4.47	62.7	238	0	0	0	0	0	0	0	6	9	90	0	40	1	20.98405	28.554	0	1	0	0	1	0	0	0	0	3	55	107	0
3	A	60	46	53	Female	21.72	Mental	3000-10000	32	23	189	100	6.6	49	202	0	0	0	0	0	0	0	8	8	35	1	35	1	28.36909	47.8401	0	1	0	0	0	0	0	0	0	3	5.55	5.61	0
4	A	40	28	44	Male	24.49	Both	3000-10000	54.7	26.2		67.9	4.28	65.1	260	0	0		0	0	0	0	7	7	60	1	70	1	34.39543	38.3466	0	1	0	0	0	1	0	0	0	2	83.25	4.1	0
5	B	68	76	59	Female	23.83	Physical	3000-10000	20	26	159	85	10.3	70	288	0	0	0	0	1	0	0	1.5	7.1	72	0	72	0	35.08851	32.1808	0	1	0	0	0	0	0	0	0	2	20.57	40.58	0
6	B	56	30	50	Male	23.67	Mental	10000-20000	38	20	182	70	6	111	228	0	0	0	0	0	0	0	7	2	30	1	50	1	36.15183	42.3873	0	0	0	0	0	0	0	0	0	3	15.37	26.08	0
7	B	40	30	53	Female	29.67	Mental	3000-10000	13.3	15.9	89	116	6.9	72	221	0	0	0	0	0	0	0	8.6	7.7	70	0	70	0	23.89669	49.4121	0	0	0	0	0	0	0	0	0	3	54.28	37.19	0
8	B	34	24	58	Male	23.66	Both	3000-10000	25.1	18.2	160	129	6.1	102	208	0	0	0	0	0	0	0	7	7	10	1	70	0	33.79398	46.5852	0	0	0	0	0	0	0	0	0	3	131.53	228.74	0
9	A	72	36	47	Female	21.08	Mental	10000-20000	20	29	173	51	5.93	49.7	211	0	0	0	0	0	0	0	7	7	70	0	40	1	24.79528	44.6448	1	0	1	0	0	0	0	1	1	3	35.76	78.94	0
10	A	68	60	57	Female	23.15	Retired​	3000-10000	21	26	189	91	6.24	54	186	0	0	0	0	0	0	0	8.5	8.5	30	1	75	0	26.66824	30.3775	0	0	0	0	0	0	0	0	0	3	31	31	0
11	B	34	18	47	Female	20.03	Unemployed	<3000	12	30	156	129	6.7	78	350	0	0	0	0	0	0	1	7	7	69	1	58	1	48.22445	41.3392	0	0	1	1	0	0	1	0	0	3	43.79	43.81	0
12	B	42	20	50	Female	25.39	Mental	10000-20000	18	23	158	49	3.6	60	193	0	0	0	0	0	0	0	8	8	35	1	35	1	26.24053	41.7215	0	1	0	0	0	0	0	0	0	3	5.6	5.58	1
13	B	24	40	25	Male	23.88	Mental	<3000	13.5	16.6	159	90	3.5	85	300	0	0	0	0	0	0	0	7	7	60	1	70	0	42.92451	44.5735	0	0	0	0	0	0	0	0	0	3	32.94	146.52	0
14	B	34	32	53	Male	25.69	Both	3000-10000	31.8	23.1	126	83	8	83	182	0	0	0	0	0	0	0	7	7	70	0	55	1	33.52554	38.4069	0	1	0	0	0	0	0	0	0	3	36.1	150.34	0
16	B	56	26	46	Male	23.67	Mental	10000-20000	38.7	20.2		88.4	3.96	74.4	240	0	0		0	0	0	0	9	9	20	1	30	1	25.16346	32.3985	0	1	0	0	0	0	0	0	0	3	21.98	5.96	0
19	B	70	58	47	Male	25.03	Mental	3000-10000	21	19		68	5.9	69	210	0	0		0	0	0	0	8	8	40	1	52	1	27.58505	43.3075	0	0	0	0	0	1	0	0	0	3	80.63	76.91	0
20	B	98	72	51	Female	22.04	Physical	<3000	22.6	23.6	189	1.61	4.5	54.3	349	0	0	0	0	0	0	0	10	10	10	1	70	0	22.05751	25.874	0	0	0	0	0	0	0	0	0	3	78.13	157.38	0
21	B	76	44	31	Male	23.88	Mental	3000-10000	16	15	129	56	4.3	76	222	0	0	0	0	0	0	0	7.7	1.6	75	0	62	1	32.25336	32.7949	0	1	0	0	0	0	0	0	0	3	33.34	50.75	0
22	B	42	20	25	Male	23.67	Both	<3000	23	22	155	62	5.3	88	265	0	0	0	0	0	0	0	7	7	25	1	35	1	26.24053	41.7215	0	1	0	0	0	0	0	0	0	3	5.32	5.22	0
23	A	66	38	60	Female	24.34	Retired​	3000-10000	18	17.3	197	60	5.2	62	177.0	0	0	0	0	0	0	0	7	7.5	70	0	70	0	27.72204	35.4992	1	0	0	0	0	1	0	0	0	3	53.23	17.1	0
24	B	34	8	26	Female	23.88	Mental	3000-10000	37	25	187.3	76	6.5	45	321	0	0	0	0	0	0	0	7	7	50	1	72	0	42.76237	40.9177	0	0	0	0	0	0	0	0	0	2	3.06	2.27	0
25	B	18	12	60	Female	24.97	Retired​	3000-10000	64.4	36.7		75.7	5.84	64.7	291	1	0		0	0	0	0	7	7	60	1	60	1	42.65348	54.1926	0	1	0	0	0	0	0	0	0	3	20.5	12	0
26	A	96	72	60	Female	22.6	Both	3000-10000	17	21	193	64	5.15	48	203	0	0	0	0	0	0	0	8	9	25	1	15	1	20.98405	28.554	0	1	0	0	0	0	0	0	0	4	26.74	37.07	0
27	A	50	30	26	Female	19.84	Mental	<3000	12	19	156	62	4.94	63	224	0	0	0	0	0	0	0	4	9.4	40	1	40	1	20.56947	51.6656	0	0	0	0	0	0	0	0	0	3	17	17	0
28	A	64	56	66	Female	23.03	Retired​	3000-10000	22	28	234	75	6.81	59	215	0	0	0	0	0	0	0	7.5	7.5	75	0	40	1	26.13639	33.9935	0	1	1	0	0	0	0	0	0	2	28	28	0
29	A	44	20	65	Female	23.44	Retired​	<3000	32	26	176	67	4.87	59	274	0	0	0	0	0	0	0	7	7	50	1	70	0	26.25978	52.7225	0	1	0	0	1	0	1	0	0	4	52.17	48.46	1
30	A	50	12	37	Male	21.97	Physical	10000-20000	14.2	17.1	152	75	4.9	62.1	226	0	0	0	0	0	0	0	8	8	20	1	42	1	24.0977	46.4641	1	0	0	1	0	1	0	0	0	4	250.37	328.37	0
31	B	54	38	66	Male	22.34	Mental	10000-20000	17	20	181	70	5.3	84	217	0	0	0	0	0	0	0	8	8	35	1	35	1	26.24053	41.7215	0	1	0	0	0	0	0	0	0	3	5.59	5.57	1
32	B	84	58	43	Female	18.82	Unemployed	<3000	17.2	15.8	147	46	6.9	0.586	288	0	0	0	0	0	0	0	8	8	70	0	40	1	29.48844	32.632	0	1	0	0	0	0	0	0	0	3	86.71	176.83	0
35	A	42	34	48	Female	19.57	Physical	<3000	23	21	205	88	3.6	98	267	0	0	0	0	0	0	0	8	7	33	1	31	1	31.28406	40.8862	0	0	0	0	0	0	0	0	0	3	79.26	76.09	0
37	B	62	22	56	Female	24.8	Retired​	<3000	16.9	22.5	207	24	5.1	66	241	0	0	0	0	0	0	0	8	8	70	0	60	1	33.66208	31.857	0	0	0	0	0	0	0	0	0	3	15.2	58.9	0
38	A	40	20	44	Female	21.09	Both	10000-20000	25	34	168	67	5.73	70	254	0	0	0	0	0	0	0	6	7	70	0	40	1	35.12719	50.8655	0	0	0	0	0	0	0	0	0	3	47.62	48.65	0
39	A	68	40	45	Female	21.72	Mental	3000-10000	10.3	16.2	145	93	5.2	65	270.00	0	0	0	0	0	0	0	8	7.5	40	1	60	0	24.84108	46.2117	0	0	0	0	0	0	0	0	0	3	15.76	27.23	0
40	A	32	18	50	Female	24.03	Retired​	<3000	12	30	129	158	6.7	78	250	0	0	0	0	0	0	0	7	7	75	0	77	0	41.33084	55.1236	0	1	0	0	1	1	1	0	0	3	64.23	64.25	0
41	B	52	30	28	Female	18.56	Mental	10000-20000	7.2	13.3	120	41	4.3	71	247.0	0	0	1	0	0	0	0	8.4	8.6	80	0	60	1	31.07844	26.7823	0	0	0	0	0	0	0	0	1	3	57.99	97.93	0
42	A	46	40	49	Female	20.32	Physical	3000-10000	51	38	181	91	6	70	200	0	0	0	0	0	0	0	7	2	60	1	30	1	37.96695	37.7361	0	0	0	0	0	0	0	0	0	3	68.45	71.95	1
43	B	38	18	47	Male	22.94	Both	10000-20000	28	25.7		82.6	4.27	66.1	209	0	0		0	0	0	0	8	8	60	1	70	0	35.0898	45.8959	1	1	0	0	0	0	0	0	0	3	41.6	11.67	0
44	B	42	24	63	Female	22.48	Retired​	3000-10000	36	27	164	67	6.46	61	274	0	0	0	0	0	0	0	6	7	55	1	70	0	35.48594	51.7846	0	1	0	0	0	1	0	0	0	4	57.23	52.12	1
45	B	62	56	48	Male	26.12	Mental	10000-20000	11	15	144	87	3.21	51	242	0	0	0	0	0	0	0	7	7	75	0	40	1	27.48162	33.6131	0	1	0	0	0	0	1	0	0	3	30	30	0
46	A	38	20	44	Female	21.09	Mental	10000-20000	36	27	180	76	5.66	71	271	0	0	0	0	0	0	0	6	7	50	1	70	0	29.03087	50.8726	0	1	0	0	0	0	0	0	0	3	50.74	52.34	0
48	A	52	36	62	Female	23.67	Retired​	<3000	78	23	192	82	60	58	261	0	0	0	0	0	0	0	8	8	32	1	32	1	24.53326	44.0832	0	1	0	0	0	0	0	0	0	3	5.62	5.6	1
49	B	54	8	65	Female	23.44	Retired​	<3000	39	39	189	80	62	59	256	0	0	0	0	0	0	0	8	8	50	1	65	1	27.87485	43.3137	0	0	0	0	0	0	0	0	0	2	3.16	2.89	0
50	A	68	8	42	Male	27.68	Physical	3000-10000	23	21	202	97	5.6	74	208	0	0	0	0	0	0	0	8	7	70	0	70	0	27.73556	37.9626	0	0	0	0	0	0	0	0	1	3	2.87	3.13	0
51	B	64	6	60	Male	22.86	Unemployed	<3000	57	23	132	54	4.3	87	243	0	0	0	0	0	0	0	8	8	70	0	50	1	34.42254	37.5535	0	0	0	0	0	0	0	0	0	2	2.17	1.86	0
52	B	90	32	55	Male	26.37	Physical	10000-20000	25	15	176	94	7.46	71.9	274	0	0	0	0	0	0	0	8	7	30	1	30	1	22.66816	37.5508	0	0	0	0	0	0	0	0	0	3	60.88	66.24	0
53	A	42	20	57	Female	26.67	Mental	10000-20000	14	16	159	48	5.7	51	206	0	0	0	0	0	0	0	8	8	33	1	33	1	26.24053	41.7215	0	1	0	0	0	0	0	0	0	3	5.6	5.58	1
54	A	34	18	63	Male	21.8	Retired​	<3000	42	30	170	69	6.28	74	253	0	0	0	0	0	0	0	7	4	50	1	70	0	29.5055	52.5188	0	1	0	0	0	0	0	0	0	3	46.88	50.25	1
58	B	20	24	61	Male	24.06	Physical	3000-10000	28.7	21.5	235	74	6.7	82	255	0	0	1	0	0	0	0	7	8	70	0	70	0	47.70773	52.1978	1	0	1	0	0	0	0	0	1	4	107.87	111.57	0
59	A	60	10	38	Female	21.09	Mental	10000-20000	34	15	188	69	6	71	186	0	0	0	0	0	0	0	7	2	40	1	70	0	39.5462	34.0081	0	0	0	0	0	0	0	0	0	3	30.2	19.7	0
60	B	44	30	61	Female	25.91	Retired​	3000-10000	16.8	17.1		106.5	5.84	73.2	236	0	0		0	0	1	0	7.2	7.2	60	1	60	1	31.83094	43.4157	0	1	0	0	0	0	0	0	0	3	33.8	17.23	0
61	B	30	16	43	Male	18.11	Physical	3000-10000	15	21	166	120	6.46	74	25	0	0	0	1	0	0	0	7	7	62	1	68	1	30.78532	60.1933	0	1	1	1	0	1	1	0	0	3	54.25	54.49	0
63	A	48	36	54	Male	25.25	Mental	3000-10000	43	18	188	91	9	71	200	0	0	0	0	0	0	0	7	5	40	1	60	1	37.96695	36.4843	0	0	0	0	0	0	0	0	0	3	35.71	49.04	0
64	B	66	44	46	Male	24.39	Mental	3000-10000	10	13	93	51	9.7	60	14	0	0	0	0	0	0	0	5	7	43.7	1	53.5	1	28.11594	41.4484	0	0	0	0	0	0	0	0	0	3	71.26	68.24	0
65	B	70	42	50	Male	25.35	Physical	3000-10000	44	17	181	91	8	72	122	0	0	0	0	0	0	0	7	3	40	1	60	1	37.96695	38.256	0	0	0	0	0	0	0	0	0	3	49.11	57.31	0
67	B	90	68	57	Female	23.05	Both	3000-10000	48.1	25.9		82.6	6.06	62.9	198	1	0		0	0	0	0	8	8	45	1	70	0	20.48204	58.5249	0	0	0	0	0	1	0	0	0	4	188.1	64.2	0
68	A	64	38	26	Male	31.74	Both	<3000	23.7	19.9	147	81	5.2	0.0674	327	0	0	0	0	0	0	0	9	9	45	1	70	0	22.05751	25.874	0	0	0	0	0	0	0	0	0	3	69.73	93.78	0
69	B	30	10	46	Male	20.03	Mental	<3000	25	20	167	121	6.46	75	250	0	0	0	0	1	1	0	4	7	75	0	72	0	36.5329	36.9588	0	0	0	0	0	1	1	0	0	3	60.07	56.88	0
70	A	58	6	52	Female	23.88	Physical	3000-10000	24	28	134	86	7.9	100	265	0	0	0	0	0	0	0	7	7	52	1	64	1	29.78519	49.4835	0	0	0	0	0	0	0	0	0	2	2.87	2.83	0
71	B	68	60	67	Female	22.58	Retired​	3000-10000	30	23	169	99	5.23	39	263	0	0	0	0	0	0	0	8	8	40	1	75	0	26.66824	30.3775	0	0	0	1	0	0	0	0	0	3	30	30	0
72	B	84	82	37	Female	19.53	Mental	10000-20000	12.5	16.7	168	78	4.1	66	235.00	0	0	0	0	0	0	0	9.7	8.7	60	1	80	0	22.66411	27.8374	0	0	0	0	0	0	0	0	0	3	28.72	21.01	0
73	B	70	58	49	Male	22.49	Mental	3000-10000	7	13	146	64	4.7	68	251	1	1	0	0	0	0	0	4.4	7.2	62	1	75	0	22.13226	31.4534	0	1	0	0	0	0	0	0	0	4	78.2	80.55	0
75	A	60	34	59	Female	22.89	Retired​	<3000	16.9	23.7	192	68	7.4	53	169	0	0	0	0	0	0	0	8	8	67	1	39	1	24.93021	36.373	1	0	0	0	0	1	0	0	0	3	109.22	174.56	0
76	B	62	36	38	Female	21.09	Mental	10000-20000	34	15	182	75	6	77	291	0	0	0	0	0	0	0	7	5	70	0	30	1	28.64708	39.7989	0	0	0	0	0	0	0	0	0	3	27.22	31.38	1
77	A	56	8	62	Female	26.67	Retired​	<3000	37	34	164	57	5.8	76	342	0	0	0	0	0	0	0	7	7	53	1	64	1	36.71467	56.5642	0	0	0	0	0	0	0	0	0	2	3.12	2.43	0
79	B	36	12	47	Female	20.81	Unemployed	<3000	12	30	156	129	6.7	78	350	0	0	0	0	0	0	0	4	7	57	1	52	1	37.55572	51.1119	0	1	0	0	0	1	1	0	0	3	41.58	42.09	1
80	A	32	20	35	Male	24.54	Mental	3000-10000	33.7	20.9		84.8	6.64	76.9	261	0	0		0	0	0	0	7	7	70	0	60	1	34.36706	47.0234	0	1	0	0	0	0	0	0	0	3	21.7	19.45	0
81	B	74	18	30	Male	23.67	Both	3000-10000	10.1	12.3	180	95	2.7	83.1	150	0	0	0	0	0	0	0	7	7	57	1	70	0	26.65104	49.4872	0	1	0	0	0	0	0	0	0	3	130.81	260.31	0
82	A	64	30	50	Male	23.38	Both	3000-10000	27	22	196	67	4.3	0.0913	153	0	0	0	0	0	0	0	8	8	70	0	38	1	23.39559	56.7339	0	0	0	0	0	0	0	0	0	3	124.31	151.71	0
83	A	64	42	61	Male	24.49	Both	<3000	37	35	199	72	5.1	54	357	0	0	0	0	0	0	0	8	8	35	1	35	1	26.53957	35.5851	0	1	0	0	1	1	0	0	0	3	5.5	5.53	1
84	A	58	50	64	Female	28.23	Physical	<3000	28	21	190	86	5.3	61	281	0	0	0	0	0	0	0	8	8	45	1	45	1	31.18773	40.0026	0	0	0	0	0	1	1	0	0	3	5.68	5.7	1
85	B	70	66	53	Male	19.49	Physical	3000-10000	14	20	/	66	6.6	58	180	0	0		0	0	0	0	7.5	7.5	40	1	53	1	28.11594	41.4484	0	0	0	0	0	1	0	0	0	2	79.01	76.26	0
86	A	52	28	59	Female	23.62	Unemployed	<3000	12	22	/	76	6.2	83	68	0	0		0	0	0	0	7	6	72	0	45	1	30.31618	33.5223	0	0	0	0	0	1	0	0	0	2	96.36	95.16	0
87	B	84	34	28	Female	17.93	Retired​	3000-10000	21	15	150	71	4.98	29.9	286	0	0	0	0	0	1	0	8	8	80	0	40	1	26.17656	36.299	0	1	0	0	0	0	0	0	0	3	41.86	52.64	0
88	B	58	42	61	Female	26.04	Both	3000-10000	20	14	/	118	7	74	375	0	0		0	0	0	0	9	9	37.6	1	39.2	1	24.94665	40.9527	0	0	0	0	0	0	0	0	0	2	86.23	82.31	0
89	A	60	24	44	Male	24.49	Mental	10000-20000	22.4	18.8	141	53	5.3	77	159	0	0	0	0	0	0	0	8	8	70	0	40	1	21.3028	37.053	0	0	0	0	0	1	0	0	0	3	75.88	157.21	0
90	B	68	14	34	Female	22.03	Both	10000-20000	8	17	108	53	3.9	60	243	0	0	0	0	0	0	0	2.1	7	67	1	75	0	30.03639	50.6598	0	1	0	0	0	0	0	0	0	3	17.1	43.06	0
91	B	42	8	66	Female	26.04	Both	<3000	78	55	205	94	5.7	62	114	0	0	0	0	0	0	0	8	8	46	1	65	1	42.76237	40.9177	0	0	0	0	0	0	0	0	0	2	2.83	2.17	0
92	A	76	58	62	Female	31.18	Physical	<3000	30	18.6	227	84	6.7	67	273.00	0	0	1	0	0	0	0	8.2	8.2	75	0	75	0	22.05438	40.4873	0	0	0	0	0	0	0	0	1	4	41.54	58.33	0
93	B	90	90	44	Male	24.21	Unemployed	<3000	13.3	15	123	83	6.2	97	183.00	0	0	0	0	0	0	0	0	9	56	1	70	0	28.34216	39.926	0	1	0	0	0	0	0	0	0	4
94	A	86	50	59	Male	28.76	Physical	3000-10000	18.2	15.3	212	76	4	78	242	0	0	0	0	0	0	0	9	9	70	0	30	1	28.38842	59.6325	0	1	0	0	0	0	0	0	0	2	15.81	32.73	0
95	B	32	18	46	Male	23.81	Physical	3000-10000	15	21	166	120	6.46	74	250	0	0	0	0	0	1	0	7	7	76	0	82	0	35.13025	48.0673	0	0	1	1	0	0	1	0	0	3	53.99	53.87	0
96	A	50	36	60	Female	21.16	Mental	3000-10000	12	23	172	66	3.4	44	248	0	0	0	0	0	0	0	7	7	35	1	35	1	48.74405	45.6184	0	1	0	0	0	0	0	0	0	3	5.72	5.52	1
97	A	32	22	42	Female	22.27	Both	3000-10000	11.7	16.3	177	85.6	4.2	68	241	0	0	0	0	0	0	0	8	8	70	0	70	0	50.09763	34.2241	0	1	1	0	0	0	0	1	1	3	31.8	200	0
98	B	38	12	61	Female	23.15	Retired​	<3000	13	14	174.9	63	4.2	64	232	0	0	0	0	0	0	0	8	8	50	1	72	0	42.76237	40.9177	0	0	0	0	0	0	0	0	0	2	3.23	2.54	0
99	A	54	28	45	Male	23.67	Mental	>20000	32	27	153	73	4.78	67	284	0	0	0	0	0	0	0	7	7	30	1	70	0	27.07142	31.9691	0	1	0	0	0	1	0	0	0	4	58.16	60.17	0
100	B	38	16	46	Female	20.2	Physical	3000-10000	36	29	165	67	5.64	70	251	0	0	0	0	0	0	0	7	0	50	1	70	0	24.3857	55.5665	0	0	0	0	0	1	0	0	0	3	44.62	47.23	0
101	A	70	2	33	Male	22.86	Physical	3000-10000	23	24	185	82	5.8	81	198	0	0	0	0	0	0	0	5.4	7.2	68	1	70	0	33.12236	36.8154	0	1	0	0	0	0	0	0	0	3	54.87	47.58	0
102	A	42	18	27	Male	28.7	Both	3000-10000	65.6	38.3	130	55	5.6	0.075	220	0	0	0	0	0	0	0	7	7	60	1	72	0	24.1969	32.3904	1	0	0	0	0	0	0	0	0	3	73.63	186.71	0
103	A	80	32	56	Male	30.42	Both	3000-10000	36.5	20.3	181	85.6	8.6	131	232	0	0	0	0	1	1	0	9	8	70	0	30	1	33.72618	46.0893	0	1	0	0	0	0	0	0	0	3	52.95	78.2	0
104	A	64	48	42	Male	20.57	Physical	10000-20000	49	20	181	69	6	70	291	0	0	0	0	0	0	0	7	5	30	1	50	1	37.96695	38.9782	0	0	0	0	0	0	0	0	0	3	61.77	85.69	1
105	B	82	40	44	Male	22.34	Mental	3000-10000	23.2	17.2	89	51	5.1	0.0723	190	0	0	0	0	0	0	0	8	8	10	1	70	0	22.66816	37.5508	0	1	0	0	0	0	0	0	0	3	120.56	172.43	0
106	A	60	2	31	Male	25.01	Physical	10000-20000	35	20	188	70	5	71	200	0	0	0	0	0	0	0	7	6	40	1	70	0	33.98449	42.9895	0	0	0	0	0	0	0	0	0	3	19.11	32.72	0
107	A	98	44	55	Female	29.17	Retired​	<3000	11	16		70	7.2	57	323	0	0		0	0	0	0	10	10	66	1	56	1	25.53892	28.1181	0	1	0	1	0	0	0	0	1	3	34.08	77.11	0
108	A	84	64	49	Female	24.24	Both	3000-10000	22.2	21.1	193	40	4.3	49.6	224	0	0	0	0	0	0	0	7	7	70	0	50	1	20.78981	33.6633	0	1	0	0	0	0	0	0	0	4	230.14	463.37	0
109	A	30	16	43	Female	24.84	Mental	3000-10000	15	21	136	120	6.64	74	250	0	0	1	0	1	0	0	6	7	74	0	64	1	37.72378	51.1947	0	1	1	1	0	1	1	0	0	3	41.79	40.86	0
111	B	88	50	37	Female	23.14	Mental	3000-10000	12	20	171	40	4.96	51.06	215	0	0	0	0	0	0	0	8.3	8.3	30	1	80	0	19.92202	32.0626	0	0	0	0	0	0	0	0	0	3	26.89	110.91	0
112	A	66	24	62	Male	24.01	Physical	<3000	19	22	150	74	4.3	95	246	0	0	0	0	0	0	0	5.1	7	71	0	60	1	39.00363	34.829	0	1	0	0	0	0	0	0	0	3	32.63	38.62	0
113	B	74	28	64	Male	25.46	Retired​	3000-10000	15	16	129	46	4	83	195	0	0	0	0	0	0	0	3	7	65	1	74	0	26.2246	57.9192	0	1	0	0	0	0	0	0	0	3	39.05	67.57	0
114	A	72	30	63	Male	26.67	Physical	<3000	25	19	157	66	4.9	80	348	0	0	0	0	0	0	0	0	7	71	0	65	1	50.79348	25.5314	0	1	0	0	0	0	0	0	0	3	39.12	48.22	0
115	B	32	24	37	Male	23.36	Both	3000-10000	72	33	170	66	7.29	74	247	1	0	0	0	0	0	0	3.3	8.5	50	1	75	0	30.74529	43.9365	0	0	0	0	0	1	0	0	0	3	13.72	10.78	0
116	A	46	8	58	Female	25.1	Mental	3000-10000	29	33	165	93	6.9	86	296	0	0	0	0	0	0	0	7	7	65	0	45	1	42.76237	40.9177	0	0	0	0	0	0	0	0	0	2	2.37	1.89	0
117	B	44	34	36	Male	22.49	Unemployed	3000-10000	13	12	/	76	5.1	69	265	0	0		0	0	0	0	7	6	40	1	40	1	31.52991	39.7871	0	0	0	0	0	0	0	0	0	3	79.16	66.28	0
118	A	30	18	37	Female	22.43	Retired​	3000-10000	43	33	284	136	4.65	50	245	0	0	1	0	0	0	0	7	7	64	1	67	1	49.39932	42.0077	0	1	0	0	0	0	0	0	0	3	38.79	30.69	0
120	B	62	54	31	Female	20.2	Mental	10000-20000	24	22	167	62	3.43	59	350	0	0	0	0	0	0	0	7.5	7.5	40	1	75	0	26.89938	36.6213	0	1	0	1	0	0	0	0	1	3	30	30	0
121	A	48	32	53	Male	21.67	Mental	3000-10000	35	31	176	82	5.52	67	265	0	0	0	0	0	0	0	8	8	46	1	70	0	24.49127	50.3075	0	1	0	0	1	0	0	0	0	4	51.54	53.23	1
123	B	60	46	55	Female	25.39	Both	3000-10000	26	36	232	76	9.6	53	235	0	1	0	0	1	0	0	8	8	50	1	50	1	31.18773	40.0026	0	1	0	0	0	0	0	0	0	3	5.6	5.53	1
124	A	42	20	25	Female	23.39	Unemployed	<3000	8	16	199	53	4.9	54	299	0	0	0	0	0	0	0	7	7	35	1	35	1	26.24053	41.7215	0	1	0	0	0	0	0	0	0	3	5.52	5.52	0
125	B	60	40	36	Female	22.68	Mental	3000-10000	25	20	135	64	4.16	57	202	0	0	0	0	0	0	0	7.8	8.2	75	0	50	1	28.00158	35.4182	1	0	0	0	0	1	0	0	0	3	13	14	0
126	A	54	8	42	Male	30.02	Both	3000-10000	17	19	186.3	47	5.6	49	224	0	0	0	0	0	0	0	7	7	52	1	62	1	29.0222	46.8557	0	0	0	0	0	0	0	0	0	2	1.83	2.13	0
127	B	54	10	43	Male	27.13	Both	>20000	17	18	183.4	48	5.6	59	233	0	0	0	0	0	0	0	7	7	66	0	52	1	31.1972	58.2339	0	0	0	0	0	0	0	0	0	2	1.83	2.16	0
128	A	34	24	36	Female	27.82	Both	3000-10000	15	21	148	68	5.6	44	228	0	0	0	0	0	0	0	2.7	7.9	50	1	75	0	26.96868	45.9992	0	1	0	0	0	1	0	0	0	3	17.03	14.21	0
129	B	62	52	43	Female	19.47	Mental	10000-20000	22	32	135	75	2.45	39	166	0	0	0	0	1	1	0	8	8	40	1	75	0	26.53957	35.5851	0	0	0	0	0	0	0	0	0	3	30	30	0
130	B	88	66	28	Male	25.14	Both	3000-10000	28.9	22.2	178	120	4.2	85.4	225	0	0	0	0	0	0	0	7	7	45	1	70	0	22.05751	25.874	0	1	0	0	0	0	0	0	0	3	51.87	91.79	0
131	A	48	40	40	Female	21.76	Mental	10000-20000	8	13	137	49	3.9	59	374	0	0	0	0	0	0	1	7	7.2	75	0	45	1	29.80544	37.1739	0	0	0	1	0	0	0	0	0	3	30	30	0
133	B	56	42	28	Female	24.3	Mental	<3000	14.6	13.7		73.8	5.25	52.9	296	0	0		0	0	0	0	8	8	60	1	60	1	27.43123	33.0053	0	1	0	0	0	0	0	0	0	3	21.98	6.23	0
134	A	90	50	48	Female	23.44	Unemployed	<3000	24	23	187	67	5.85	45.3	258	0	0	0	0	0	0	0	6	8	40	1	70	0	23.32476	43.8573	1	1	0	0	0	0	0	0	0	4	106.32	80.22	0
136	A	46	10	29	Female	18.83	Mental	<3000	7.3	12.6	148	49	4.5	57	211.00	0	1	0	0	0	0	0	9.3	8.3	60	1	80	0	31.1972	58.2339	0	0	0	0	0	0	0	0	0	3	30.44	13.69	0
137	B	84	60	55	Female	23.44	Retired​	<3000	17.9	15.4	182	78	5.1	67	342	0	0	0	0	0	0	0	8	8	45	1	60	1	23.1993	35.9013	0	1	0	0	0	0	0	0	0	2	30.35	79.57	0
138	A	30	20	37	Male	25.71	Mental	3000-10000	25	20	167	121	6.46	75	250	0	0	0	1	0	0	0	7	7	69	1	68	1	47.44034	37.0024	0	0	0	0	0	0	0	0	0	3	53.76	53.25	0
139	B	50	24	57	Male	30.86	Both	10000-20000	26	27	149	65	5.9	94	216	0	0	0	0	0	0	0	8	8	45	1	50	1	28.768	44.0032	0	1	0	0	0	0	0	0	0	3	5.6	5.54	1
140	B	38	28	60	Female	28.84	Retired​	3000-10000	6	17	143	72	5.03	56	232	1	0	0	0	0	0	0	6.8	7.5	50	1	50	1	22.91951	53.0388	0	1	0	0	0	0	0	0	1	4	30	30	0
141	B	66	50	44	Male	23.66	Physical	10000-20000	43	18	182	91	5	70	186	0	0	0	0	0	0	0	7	5	40	1	40	1	37.96695	31.2764	0	0	0	0	0	0	0	0	0	3	53.48	63.11	0
142	B	40	44	59	Female	21.09	Retired​	<3000	29	31	178	67	6.46	66	254	0	0	0	0	0	0	0	6	7	55	1	70	0	22.22049	55.8334	0	0	0	0	1	0	0	0	0	3	53.24	47.18	1
143	A	32	16	47	Female	20.03	Retired​	10000-20000	12	30	156	129	6.7	78	350	0	0	0	0	0	0	0	7	7	72	0	50	1	34.24085	51.4072	0	1	0	0	0	1	1	0	0	3	45.23	49.25	0
144	B	38	44	29	Female	21.3	Unemployed	<3000	21.3	25.8	209	67	9.9	63	171.0	0	0	0	0	1	0	0	8.1	8.5	70	0	70	0	22.28317	59.6348	1	0	0	1	0	0	0	0	1	3	25.4	63	1
145	B	54	38	29	Male	25.25	Mental	<3000	27	18	175	58	4.8	85	261	0	0	0	0	0	0	0	8	8	35	1	35	1	33.71763	42.2879	0	1	0	0	0	0	0	0	0	3	5.5	5.53	0
146	A	28	18	39	Male	24.22	Unemployed	<3000	25	20	167	121	6.46	75	250	0	0	0	0	1	0	0	7	7	75	0	70	0	52.13489	40.5767	0	0	1	1	0	0	0	0	0	3	54.45	54.17	0
147	A	66	44	61	Male	26.12	Retired​	3000-10000	26.6	20.3	174	79	4.4	93	258.00	0	0	0	0	0	0	0	7	6	70	0	50	1	30.2628	50.608	0	0	0	0	0	0	0	0	0	3	48.22	50.94	0
148	B	32	10	46	Female	19.72	Unemployed	3000-10000	13	23	198	98	5.32	55	132	0	0	0	0	1	0	0	7	7.5	68	1	75	0	35.27664	50.5454	0	0	0	0	0	0	0	0	0	3	53.65	53.78	0
149	B	86	76	50	Female	25.64	Physical	<3000	20	18	160	74	9.08	35.7	235	0	0	0	0	1	1	0	0	9	25	1	90	0	22.66816	37.5508	0	1	0	0	0	0	0	0	0	3	64.6	94.61	0
150	A	30	20	53	Female	20.83	Retired​	<3000	40	25	168	144	6.66	75	230	0	0	0	0	0	0	0	7	7	68	1	52	1	32.93229	51.413	0	1	0	0	1	1	0	0	0	3	44.23	44.27	0
151	A	36	26	54	Female	24.92	Both	3000-10000	23	15	162	61	3.39	65	235	0	0	0	0	0	0	0	5.6	8.2	40	1	50	1	29.71064	37.0769	0	0	0	0	0	0	0	0	0	2	4	4	0
152	A	78	56	19	Female	26.35	Mental	<3000	20.3	15.6	196	73	4.3	58	360	0	0	0	0	0	0	0	9	9	30	1	70	0	37.26015	43.2544	0	1	0	0	0	0	0	0	0	3	37.19	68.17	0
153	A	74	56	42	Female	29.3	Physical	3000-10000	10.4	12.7	157	51	4.7	46.5	240	0	0	0	0	0	0	0	7	7	40	1	65	1	22.05751	25.874	1	1	0	0	0	1	0	0	0	4	191.71	397.38	0
154	A	18	12	48	Male	24.15	Mental	3000-10000	23.8	18.5		81.3	5.29	72.1	321	0	0		0	0	0	0	7	7	50	1	55	1	40.53093	55.9618	0	1	0	0	0	0	0	0	0	3	14.32	7.2	0
155	B	64	66	39	Female	24.77	Physical	10000-20000	35	15	179	91	6	70	195	0	0	0	0	0	0	0	7	5	30	1	70	0	27.59337	40.7068	0	0	0	0	0	0	0	0	0	3	17.66	35.72	0
156	B	56	14	27	Male	28.03	Mental	<3000	48	30	138	45	4.2	88	202	0	0	0	0	0	0	0	7	7	70	0	35	1	31.81827	40.7686	0	1	0	0	0	0	0	0	0	3	5.72	5.58	0
157	A	90	80	50	Female	27.06	Physical	3000-10000	22	17	135	65	9.25	46.4	216	0	0	0	0	0	0	0	6	8	30	1	90	0	17.83572	52.872	0	0	0	0	0	0	0	0	0	3	85	131	1
159	A	64	20	21	Male	23.46	Physical	3000-10000	33.2	18.3	151	82	4	70	217.0	0	0	0	0	0	0	0	8.8	7.8	70	0	20	1	25.5401	43.4171	0	1	0	0	0	0	0	0	0	3	50.87	20.44	0
160	B	54	16	40	Male	19.62	Both	3000-10000	17	19.5		71.3	3.72	60.7	204	0	0		0	0	0	0	7	7	70	0	70	0	28.98594	37.8419	0	1	0	0	0	0	0	0	0	3	43.66	48.32	0
162	B	52	36	28	Male	28.41	Mental	3000-10000	23	34	172	72	4.56	63	271	0	0	0	0	0	0	0	8	7	30	1	70	0	19.10746	51.8324	0	0	0	0	0	0	0	0	0	3	77.62	76.96	0
163	A	62	50	57	Male	19.36	Physical	3000-10000	28	22	/	36	6.2	52	294	0	0		0	0	0	0	8.5	8	36	1	32	1	24.94665	40.9527	0	0	0	0	0	0	0	0	0	3	3.52	2.37	0
164	A	56	10	27	Female	23.34	Both	3000-10000	11	21	235	69	5.7	59	289	0	0	0	0	0	0	0	8	8	55	1	60	1	41.33084	55.1236	0	0	0	0	0	0	0	0	0	3	48.91	72.88	0
165	A	54	36	24	Female	20.32	Mental	10000-20000	45	18	182	75	8	71	122	0	0	0	0	0	0	0	7	4	60	1	40	1	37.96695	36.688	0	1	0	0	0	0	0	1	0	3	63.43	63.56	0
166	B	30	20	38	Male	29.38	Physical	3000-10000	61	37	279	80	3.14	71	83	0	0	1	0	0	0	0	7	7	54	1	50	1	40.56785	52.4958	0	1	0	0	0	0	0	0	0	3	37.26	9.64	0
168	A	86	24	56	Male	24.58	Mental	3000-10000	9	23	205	66	3.66	62.6	182	0	0	0	0	0	0	0	8	8	90	0	90	0	22.66816	37.5508	0	1	0	0	0	0	0	0	0	3	60.01	56.12	0
169	B	60	44	55	Female	26.67	Physical	<3000	35	28	170	76	5.73	60	275	0	0	0	0	0	0	0	8	9	30	1	70	0	26.53957	35.5851	0	0	0	0	0	0	0	0	0	4	43.99	43.87	0
173	A	24	20	50	Female	24.22	Retired​	3000-10000	22	26	218	97	4.27	52	215	0	0	0	0	0	1	0	5	7	65	1	75	0	44.06761	47.2728	0	1	0	0	0	0	0	0	0	3	107.77	251.25	0
177	B	40	26	31	Male	27.17	Both	10000-20000	47	22.6	178	53	3.6	67	140	1	0	0	0	0	0	0	7	7	70	0	30	1	32.77196	49.2287	0	0	0	0	0	1	0	0	0	3	26	25	0
178	A	64	36	63	Male	26.37	Retired​	3000-10000	36	12	155	67	4.47	75	152	0	1	0	0	0	0	0	6.4	8.7	75	0	40	1	22.66816	37.5508	0	1	0	0	0	0	0	0	0	3	5.5	5.47	0
179	B	56	44	41	Female	19.57	Mental	3000-10000	27	17	141	62	4.5	52	301	0	0	0	0	0	0	0	8	8	45	1	45	1	28.54933	37.6479	0	1	0	0	0	1	0	0	0	3	12	15	0
180	B	42	28	35	Female	22.21	Both	3000-10000	26	15	139	34	5.11	64.5	231	0	0	0	1	0	0	0	5	8	40	1	40	1	25.56591	24.6222	0	1	0	0	0	0	0	0	0	3	10.82	18.91	0
181	A	60	38	46	Female	23.88	Mental	10000-20000	16.6	16.1		51.2	3.9	51.4	290	0	0		0	0	0	0	7	7	20	1	75	0	29.61207	32.1728	0	0	0	0	1	0	0	0	0	3	25.74	21.74	0
182	B	94	96	47	Female	26.84	Mental	3000-10000	12.2	12.2	147	45	4	64	232	0	1	0	0	0	0	0	8.7	9.4	60	1	55	1	21.28934	71.0477	0	0	0	0	0	0	0	0	0	4	2.43	2.54	0
183	A	46	12	40	Male	26.58	Both	10000-20000	23	15	167.3	56	3.4	76	254	0	0	0	0	0	0	0	7	7	65	0	45	1	42.76237	40.9177	0	1	0	0	0	0	0	0	0	2	53.25	43.74	0
184	B	28	14	38	Male	28.09	Physical	3000-10000	21	18	88	243	6.14	60	199	0	0	0	1	0	0	0	7	7	62	1	68	1	35.53829	43.4457	0	0	0	0	0	0	0	0	0	3	30.55	40.9	0
185	A	64	40	45	Female	22.86	Mental	3000-10000	32	22	196	89	6.41	60.8	213	0	0	0	0	0	0	0	7.3	7.5	50	1	90	0	27.7417	27.6976	0	0	0	0	0	0	0	0	0	3	96.29	78.94	0
186	A	46	30	59	Female	23.53	Physical	<3000	8	12	/	75	8.7	70	145	0	0		0	0	0	0	7	6	45	1	45	1	28.9085	46.6429	0	1	0	0	0	0	0	0	0	3	53.59	25.72	0
187	A	70	24	49	Female	22.23	Both	3000-10000	10	16	139	58	3.7	70	310	0	0	0	0	0	0	0	1.5	7.2	75	0	71	0	26.66824	30.3775	0	1	0	0	1	1	1	0	0	3	46.74	38.55	1
188	A	28	14	63	Female	18.69	Retired​	<3000	28	22	158	102	4.87	74	284	0	0	0	0	0	0	0	7	6	70	0	55	1	28.11594	41.4484	0	0	0	0	0	0	0	0	0	4	2.64	3.65	0
189	B	54	8	39	Male	24.84	Both	3000-10000	26	18	178.3	48	4.5	78	237	0	0	0	0	0	0	0	8	8	50	1	65	1	27.87485	43.3137	0	0	0	0	0	0	0	0	1	2	30	30	0
190	A	62	58	47	Female	19.78	Mental	10000-20000	20	20	140	62	3.53	63	227	0	0	0	0	0	0	0	8.2	8.2	40	1	75	0	28.77479	36.3482	0	0	0	0	0	0	0	0	0	3	49.38	24.36	0
191	A	62	34	60	Female	21.76	Mental	<3000	18.6	15.2	183	69	6.7	49	276.0	0	0	0	0	0	0	0	7.2	7.2	70	0	70	0	34.1996	39.1111	0	1	0	0	1	1	0	0	0	3	60.22	58.42	1
193	A	48	30	35	Male	24.22	Mental	<3000	37	28	176	75	5.54	68	254	0	0	0	0	0	0	0	7	7	70	0	55	1	26.53957	35.5851	0	0	0	0	0	0	0	0	0	4	29.55	19.73	0
194	B	64	26	26	Female	19.43	Physical	10000-20000	49	18	182	70	6	101	200	0	0	0	0	0	0	0	7	5	30	1	70	0	34.87006	39.9929	0	0	0	0	0	0	0	0	0	3	86.96	67.21	0
195	B	42	34	56	Female	19.52	Retired​	3000-10000	15	19	/	111	5.5	52	167	0	0		0	0	0	0	7	7	70	0	35	1	32.56954	41.2867	0	1	0	0	1	1	0	0	0	2	47.55	48.23	1
196	B	26	10	63	Female	23.44	Retired​	<3000	29	22	180	63	5.82	66	243	0	0	0	0	0	0	0	7	7	50	1	70	0	31.03304	52.4315	0	0	0	0	0	0	0	0	0	3	31.25	36.77	1
197	B	72	52	41	Male	24.51	Physical	3000-10000	35	18	181	69	5	72	211	0	0	0	0	0	0	0	7	7	30	1	50	1	27.7417	27.6976	0	1	0	0	1	0	0	0	0	3	52.73	47.65	1
199	B	42	6	62	Female	27.55	Retired​	<3000	17	19	186.5	48	5.6	58	224	0	0	0	0	0	0	0	7	7	45	1	65	1	42.76237	40.9177	0	1	0	0	0	0	0	0	0	2	47.83	94.27	0
200	B	98	82	49	Female	24.24	Physical	3000-10000	11.2	11.3	123	51	2.9	0.0476	123	0	0	0	0	0	0	0	9	9	10	1	10	1	23.99938	19.0644	0	0	0	0	0	0	0	0	0	3	90.26	87.07	0
201	B	74	50	58	Male	25.91	Physical	3000-10000	14	14	147	71	4.7	71	180	0	0	0	0	0	0	0	7.5	7.5	80	0	40	1	20.85538	33.7615	0	0	0	0	0	0	0	0	0	3	34.46	60.2	0
202	A	76	54	55	Female	21.78	Mental	<3000	11.3	12.4	161	65	2.9	51	236	0	0	0	0	0	0	0	8	9	70	0	30	1	36.34203	41.316	0	0	0	0	0	0	0	0	0	3	25.75	20.05	0
203	A	62	58	66	Female	31.25	Retired​	>20000	18.3	19.2	166	66	3.6	52	316.00	0	0	0	0	0	0	0	7.8	8.1	60	1	75	0	26.61874	43.7877	0	1	0	0	0	0	0	0	0	3	114.81	182.4	0
204	A	92	40	34	Male	24.21	Mental	<3000	15	19	126	65	4.5	77.6	250	0	0	0	0	0	0	0	8	8	20	1	20	1	22.79683	32.3433	0	0	0	0	0	1	0	0	0	4	89.31	86.62	0
205	A	70	66	38	Female	18.37	Mental	3000-10000	31	21	/	36	6.2	52	254	0	0		0	0	0	0	6.5	8.5	40	1	52	1	28.11594	41.4484	0	0	0	0	0	0	0	0	0	3	17.66	31.38	0
206	B	60	26	64	Male	25.25	Retired​	3000-10000	41	20	179	43	3	101	200	0	0	0	0	0	0	0	7	4	30	1	50	1	21.69792	55.0918	0	0	0	0	0	0	0	0	0	3	76.46	75.94	0
207	A	70	66	21	Male	22.86	Mental	3000-10000	12	13	119	61	90.3	72	286	0	0	0	0	0	0	0	6	8.5	43.7	1	52.1	1	28.11594	41.4484	0	1	0	0	0	0	0	0	0	2	59.21	13.58	0
208	B	36	30	55	Male	24.49	Mental	3000-10000	17.4	20.6		99.3	4.78	68.3	235	0	0		0	0	0	0	8	8	60	1	60	1	23.2192	52.1405	0	0	0	0	0	0	0	0	0	3	92.78	85.69	0
210	A	68	42	52	Female	20.75	Physical	3000-10000	56	39	140	62	6.3	39	292	0	0	0	0	0	0	0	7	7	52.9	1	45.7	1	26.24053	41.7215	0	1	0	0	0	0	0	0	0	3	38.9	76.18	0
211	B	62	52	24	Male	29.41	Mental	<3000	31.4	44.2	227	72	3.7	91	266	0	0	0	0	0	0	0	7	7	70	0	30	1	44.65303	41.3116	0	0	0	0	0	0	0	0	0	3	131.55	110.66	0
213	A	72	50	38	Female	21.51	Mental	3000-10000	8.6	11.6	137	74	3	52	201	0	0	0	0	0	0	0	9	9	70	0	70	0	38.49235	39.5682	0	0	0	0	0	0	0	0	0	3	34.3	34	0
214	A	72	18	47	Female	22.03	Mental	3000-10000	24.2	22.6		101.3	5.75	52.2	345	0	0		0	0	0	0	6	8	60	1	80	0	57.23157	55.9284	1	1	0	0	1	1	0	0	0	3	290.12	310.45	0
215	B	82	58	51	Female	23.44	Mental	3000-10000	15.5	21.3	195	57	5	0.0803	259	0	0	0	0	0	0	0	8	8	70	0	30	1	25.18083	32.7517	0	1	0	0	0	0	0	0	0	3	37.02	120.56	0
217	A	66	42	62	Female	23.83	Physical	<3000	12.6	17.6	169	46	5.2	56	387	0	0	0	0	0	0	1	9	9	30	1	35	1	32.54461	41.9405	0	1	0	0	0	0	0	0	0	2	79.5	70.2	0
218	A	52	32	38	Male	22.22	Both	3000-10000	11.1	18.6		54.8	2.77	92.3	190	0	0		0	0	0	0	7	7	70	0	50	1	29.71375	45.6663	0	0	0	0	0	0	0	0	0	3	96.43	95.61	0
219	B	68	42	44	Male	22.13	Mental	3000-10000	57	27	209	70	6.3	76	125	0	0	0	0	0	0	0	6	8	43.5	1	50.5	1	27.71276	39.8568	0	0	0	0	0	0	0	0	0	3	3.13	2.87	0
220	A	42	8	37	Female	21.26	Both	3000-10000	7	11	183.8	51	5.8	55	280	0	0	0	0	0	0	0	8	8	46	1	65	1	42.76237	40.9177	0	0	0	0	0	0	0	0	0	2	67.46	87.46	0
221	B	96	82	46	Male	17.96	Unemployed	3000-10000	17	11	220	93	7.42	143.8	241	0	0	0	0	0	1	0	8	9	90	0	50	1	20.98405	28.554	0	0	0	0	0	0	0	0	0	3	51.21	26.07	0
222	B	42	52	68	Male	25.39	Retired​	10000-20000	11.3	14.2	143	68.4	4.2	76	220.00	0	1	0	0	0	0	0	9.8	7.3	75	0	75	0	30.31618	33.5223	0	1	0	0	0	0	0	0	0	3	27.96	87.26	0
223	A	68	24	61	Female	21.64	Retired​	3000-10000	15	26	219	98	5.5	66	222	0	0	0	0	0	0	0	5.8	7.1	75	0	62	1	18.17907	63.6936	0	1	0	0	1	1	1	0	0	2	44.74	50.13	1
224	B	38	30	67	Female	21.78	Retired​	3000-10000	35	26	189	85	6.57	76	276	0	0	0	0	0	0	0	7	7	55	1	70	0	35.09201	56.0621	0	1	0	0	0	0	0	0	0	3	45.66	105.73	1
225	A	68	24	44	Male	24.77	Physical	10000-20000	54	38	282	63	4.96	57.6	229	1	0	1	0	0	1	0	7	7	50	1	50	1	26.24053	41.7215	0	1	0	0	0	0	0	0	0	3	35.26	7.92	0
226	A	74	50	63	Female	22.86	Mental	3000-10000	13.1	16.5		84.1	5.84	51.3	327	0	0		0	0	0	0	7	7	45	1	70	0	38.63542	63.3856	0	0	0	0	0	0	0	0	0	3	195	140	0
227	B	74	46	58	Male	22.04	Physical	<3000	16	12	115	54	6.99	49.3	298	0	0	0	0	0	0	0	7.6	6.5	30	1	70	0	31.98759	27.8058	0	0	0	0	0	0	0	0	0	4	52.51	37.77	0
228	A	28	28	56	Male	28.04	Physical	3000-10000	15.6	15.6	173	74	5.6	65	272.0	0	0	0	0	0	0	0	9.4	7.2	75	0	60	1	30.61056	40.0261	0	1	0	0	0	0	0	0	0	4	5.5	5.47	0
229	A	60	42	36	Male	21.45	Mental	3000-10000	12	14	166	58	5.3	93	234	0	0	0	0	0	0	0	8	8	50	1	50	1	37.43032	43.0768	0	1	0	0	0	0	0	0	0	3	33.26	37.16	1
230	B	68	10	63	Female	18.55	Retired​	3000-10000	11	20	208	100	3.6	63	329	0	0	0	0	0	0	0	6.7	8.3	66	1	68	1	31.97002	52.676	0	1	0	0	0	1	0	0	0	3	82.34	79.26	0
231	A	68	46	30	Male	23.24	Mental	3000-10000	46	26	150	51	4.1	71	175	0	0	0	0	0	0	0	5	7.5	43.5	1	50.2	1	25.14083	38.1089	1	0	0	1	0	1	0	0	0	3	173.35	105.71	0
232	B	94	62	47	Male	31.02	Both	>20000	27	30	138	88	6.7	79	231	0	0	0	0	0	0	0	6	8	25	1	65	0	18.41351	44.6405	0	1	0	0	0	0	0	0	0	4	54.47	89.68	0
