# Supplementary material for: Development and internal validation of a nomogram for predicting short-term functional improvement after pharmacological treatment in severe symptomatic lumbar disk herniation
Source: Front Med (Lausanne). 2026 Jun 8;13:1850770. doi: 10.3389/fmed.2026.1850770 (PMC13283893; doi:10.3389/fmed.2026.1850770)
Supplement: Supplementary file 2 [file Table_2.xlsx]

## Sheet: Sheet1
Variable Name	Description	Type	Possible Values	Notes
ALTFL	Alanine aminotransferase level status	Binary	0 = Normal, 1 = Abnormal	Categorical, based on lab result
ASTFL	Aspartate aminotransferase level status	Binary	0 = Normal, 1 = Abnormal	Categorical, based on lab result
LDHFL	Lactate dehydrogenase level status	Binary	0 = Normal, 1 = Abnormal	Categorical, based on lab result
AKPFL	Alkaline phosphatase level status	Binary	0 = Normal, 1 = Abnormal	Categorical, based on lab result
BUNFL	Blood urea nitrogen level status	Binary	0 = Normal, 1 = Abnormal	Categorical, based on lab result
CrFL	Creatinine level status	Binary	0 = Normal, 1 = Abnormal	Categorical, based on lab result
PLTFL	Platelet count status	Binary	0 = Normal, 1 = Abnormal	Categorical, based on lab result
SLR L	Left side Straight Leg Raise Test	Binary	0 = Negative, 1 = Positive	Categorical, physical exam result
SLR R	Right side Straight Leg Raise Test	Binary	0 = Negative, 1 = Positive	Categorical, physical exam result
Coronal Scoliosis	Presence of coronal scoliosis	Binary	0 = No, 1 = Yes	Categorical, based on imaging
Lumbar Lordosis	Presence of lumbar lordosis	Binary	0 = No, 1 = Yes	Categorical, based on imaging
Angular Instability	Presence of angular instability	Binary	0 = No, 1 = Yes	Categorical, based on imaging
Translational Instability	Presence of translational instability	Binary	0 = No, 1 = Yes	Categorical, based on imaging
OLF	Ossification of Ligamentum Flavum	Binary	0 = No, 1 = Yes	Categorical, based on imaging
HDC	Herniated Disc with Calcification	Binary	0 = No, 1 = Yes	Categorical, based on imaging
OPLL	Ossification of Posterior Longitudinal Ligament	Binary	0 = No, 1 = Yes	Categorical, based on imaging
Spondylolysis	Presence of spondylolysis	Binary	0 = No, 1 = Yes	Categorical, based on imaging
Spondylolisthesis	Presence of spondylolisthesis	Binary	0 = No, 1 = Yes	Categorical, based on imaging
HLF	Hypertrophy of Ligamentum Flavum	Binary	0 = No, 1 = Yes	Categorical, based on imaging
DDH	Degree of Disc Herniation	Categorical	1 = Bulging, 2 = Protrusion, 3 = Extrusion	Categorical, based on imaging
